# Supplementary material for: Health anxiety, coping mechanisms and COVID 19: An Indian community sample at week 1 of lockdown
Source: PLoS One. 2021 Apr 21;16(4):e0250336. doi: 10.1371/journal.pone.0250336 (PMC8059846; doi:10.1371/journal.pone.0250336)
Supplement: S1 Data — (XLSX) [file pone.0250336.s001.xlsx]

## Sheet: Sheet1
Gender (Female=1)	Age	Live Family = 1	From Metro = 1	Cope 1a	Cope 1b	Cope 1c	Cope 1d	Cope 2a	Cope 2b	Cope 2c	Cope 3a	Cope 3b	Cope 3c	Anxiety 1	Anxiety 2	Anxiety 3	Anxiety 4	Anxiety 5	Anxiety 6	Internal LoC 1	Internal LoC 2	Internal LoC 3	Internal LoC 4	External LoC 1	External LoC 2	External LoC 3
0	18-24	1	0	5	5	5	4	4	2	4	5	5	5	3	2	2	4	5	5	5	5	5	5	1	1	1
1	25-31	1	0	5	5	4	3	1	3	2	5	4	4	4	3	2	2	3	4	5	5	4	4	2	2	2
1	18-24	1	1	4	3	2	4	2	2	3	4	4	4	4	4	2	4	3	4	5	4	4	4	2	1	3
0	25-31	1	0	5	5	2	5	2	2	3	1	1	5	4	4	4	4	4	4	5	5	5	5	5	2	2
0	25-31	1	0	4	4	3	4	3	4	4	5	4	4	2	4	1	3	3	5	4	4	4	4	4	2	4
0	25-31	1	0	4	4	3	4	4	4	4	5	5	4	3	3	2	4	4	5	5	5	5	5	2	2	3
1	32-38	1	0	4	4	3	3	2	3	4	3	3	4	4	4	4	4	4	4	5	4	4	4	3	2	2
1	25-31	1	0	4	4	4	4	4	4	4	4	4	4	4	4	4	4	4	4	5	5	4	5	4	3	2
0	25-31	1	1	5	2	2	4	1	1	2	4	4	4	2	3	2	2	3	4	5	4	4	3	2	1	2
0	32-38	1	0	5	4	5	3	1	2	4	3	3	1	3	4	2	2	2	5	4	4	5	3	2	1	1
0	25-31	1	0	5	5	5	5	2	3	5	4	4	4	5	5	2	5	4	5	5	4	4	4	4	2	2
0	25-31	1	0	5	5	3	5	5	5	5	4	5	5	5	5	1	4	4	5	5	5	5	5	3	1	3
0	25-31	1	0	4	5	2	4	2	2	4	5	4	2	5	4	2	4	2	4	5	5	5	4	2	1	4
0	25-31	1	0	5	4	4	4	2	2	4	4	3	3	4	4	3	5	4	5	5	5	5	5	4	2	2
0	25-31	1	0	4	3	3	3	2	3	3	4	4	3	4	4	4	4	4	4	4	4	4	4	4	3	3
0	25-31	1	0	5	5	4	3	2	2	4	4	4	3	4	4	2	4	2	5	5	5	4	4	1	3	1
0	18-24	1	1	4	4	4	4	2	2	4	4	4	2	3	4	1	4	3	5	5	5	5	5	3	2	4
1	25-31	1	0	2	3	2	4	2	2	2	4	4	4	3	3	2	4	2	4	4	4	4	4	4	2	3
1	18-24	1	1	5	4	4	4	4	4	4	5	5	4	4	3	4	4	4	4	5	5	4	5	2	2	1
0	25-31	1	1	4	3	5	5	1	3	2	5	5	5	4	4	4	5	3	5	5	4	5	5	1	2	3
0	25-31	1	0	5	4	4	5	2	4	4	5	4	4	3	2	2	4	2	4	5	4	5	5	3	2	2
0	18-24	1	0	4	4	2	4	1	2	4	4	4	4	4	4	2	4	2	4	4	4	5	5	4	2	4
0	25-31	1	0	5	4	5	4	2	4	4	2	4	5	5	5	2	4	4	5	5	5	5	5	2	2	2
0	64-68	1	0	5	4	5	5	1	2	4	5	5	5	5	4	2	4	4	5	5	5	5	5	2	2	2
1	25-31	1	1	4	4	4	2	3	2	4	3	4	4	3	3	2	2	3	4	4	4	4	4	2	2	2
0	18-24	1	0	5	5	3	4	3	2	4	4	5	4	4	4	3	5	4	4	5	5	4	5	3	3	3
1	18-24	1	1	4	5	4	5	1	2	2	4	4	2	5	4	3	4	4	5	5	4	5	5	1	2	4
0	25-31	1	0	4	3	4	4	4	4	2	3	4	1	2	2	2	4	4	4	5	5	5	5	3	4	4
0	25-31	1	0	5	5	2	5	2	5	3	5	5	5	5	4	3	4	4	5	5	5	5	5	5	4	4
0	25-31	1	1	3	4	2	5	1	1	5	2	3	3	4	4	4	3	3	5	4	4	5	4	2	1	2
1	18-24	1	0	4	5	5	5	4	2	3	5	5	5	4	4	2	4	2	5	5	5	5	5	1	1	1
1	18-24	1	1	5	5	2	5	1	2	2	5	5	3	5	5	1	5	5	5	5	5	5	5	1	1	1
0	32-38	1	0	5	5	2	4	2	2	4	5	5	1	1	1	2	2	1	2	5	5	5	5	1	1	1
0	25-31	0	0	5	3	5	3	2	2	3	5	2	3	4	4	4	5	5	5	5	5	5	5	2	2	1
0	25-31	1	1	4	5	4	4	1	2	5	1	4	4	4	4	1	2	2	4	5	5	5	5	1	1	1
0	25-31	1	0	4	4	3	4	2	2	4	3	4	5	5	4	3	4	4	5	5	5	5	5	5	3	3
0	46-51	1	0	4	3	3	4	1	2	4	3	3	4	2	2	2	2	3	2	5	5	2	4	2	2	2
0	39-45	0	0	4	5	4	4	5	5	4	5	5	4	4	5	5	4	5	5	5	5	4	4	5	5	3
0	25-31	1	1	4	2	3	2	1	2	3	2	3	4	1	1	1	1	3	2	5	4	5	4	2	2	2
0	18-24	1	0	5	4	4	5	4	5	5	4	5	4	4	4	3	5	4	5	4	4	4	4	2	2	2
0	25-31	0	0	5	4	4	4	2	2	4	4	3	4	4	5	2	4	4	5	5	5	5	5	3	2	1
0	39-45	1	1	4	5	4	4	2	2	4	5	5	4	3	4	3	5	4	5	5	5	5	4	2	2	3
1	18-24	1	1	5	5	5	5	1	5	1	1	1	1	1	1	1	1	1	4	5	5	1	3	3	1	3
1	25-31	0	0	4	4	3	5	2	4	3	4	4	2	5	4	3	4	4	5	5	5	4	4	2	1	2
1	39-45	1	0	4	4	2	3	2	3	4	3	4	4	2	2	1	2	2	3	5	5	5	4	2	2	2
0	39-45	1	1	5	3	3	3	4	4	4	4	4	4	4	4	4	4	3	4	4	5	4	5	4	5	2
0	32-38	1	1	5	5	4	1	2	3	2	5	5	5	1	1	3	4	2	1	5	5	5	5	3	1	3
0	39-45	1	0	4	5	3	4	2	3	4	3	4	4	3	1	1	1	2	3	4	4	4	4	4	4	2
0	46-51	1	1	4	5	4	5	4	5	2	5	4	4	4	4	2	3	4	4	5	4	5	5	2	2	2
0	39-45	1	0	5	5	5	5	3	3	5	3	5	3	5	5	3	4	5	5	5	5	5	4	1	2	2
1	32-38	1	1	4	4	2	3	1	2	4	4	4	4	3	4	2	2	2	4	4	4	4	4	2	2	2
1	25-31	1	0	4	4	3	4	2	2	4	5	5	5	3	3	2	4	4	4	4	4	5	5	3	2	3
0	46-51	1	0	5	4	3	3	1	2	1	4	3	4	1	1	2	2	1	2	5	5	5	4	3	1	1
0	46-51	0	1	4	1	2	3	2	4	4	5	5	4	4	4	2	2	2	4	5	5	5	5	5	1	4
0	18-24	1	0	4	3	3	4	2	3	2	4	4	4	2	2	3	3	2	4	5	5	5	5	3	2	2
0	25-31	1	1	5	3	4	5	2	4	4	5	4	2	2	2	2	2	2	2	4	3	4	4	1	2	1
0	59-63	1	0	4	5	4	4	3	4	4	5	4	5	4	4	3	3	4	4	5	5	4	4	5	2	4
1	18-24	1	0	4	4	5	4	1	1	2	4	4	4	4	4	2	4	3	4	4	4	4	5	3	1	1
0	59-63	1	0	4	4	4	4	4	4	4	4	4	4	4	4	2	4	4	4	5	4	5	5	4	2	4
1	18-24	1	1	4	4	3	4	2	2	2	2	2	4	5	4	4	5	5	5	4	5	4	4	4	2	3
0	32-38	1	0	4	4	4	4	4	3	2	2	4	1	4	4	4	4	4	4	4	4	4	4	3	1	3
0	18-24	1	1	5	5	4	5	2	4	3	5	4	5	5	5	2	4	4	5	5	5	4	4	2	2	2
0	32-38	1	1	5	5	4	4	1	4	5	4	5	4	5	5	1	1	1	1	5	5	5	5	1	1	1
0	69 and above	1	1	5	5	5	5	5	5	5	5	5	5	1	1	1	5	1	5	5	5	5	5	5	1	1
0	25-31	1	0	4	4	4	4	4	4	3	4	4	4	4	4	3	4	3	4	5	4	4	5	3	2	3
1	25-31	0	1	4	4	4	3	2	3	2	4	4	4	4	4	2	4	4	4	4	5	5	5	3	3	4
1	69 and above	0	0	4	3	3	4	3	2	3	4	4	4	3	3	2	3	2	3	4	4	4	4	2	3	3
1	39-45	1	1	4	4	4	4	2	4	3	4	5	4	4	5	2	4	3	5	5	4	4	4	4	1	2
0	69 and above	1	1	4	4	4		1	4	4	1	4	4	1	1	4	1	1	1	4	5	4	4	4	4	4
0	69 and above	1	1	4	4	4	4	3	3	5	4	4	4	4	3	2	2	2	4	4	4	4	4	4	4	5
1	32-38	1	0	5	5	4	3	2	3	4	5	5	5	4	3	2	3	4	5	5	4	5	5	2	1	2
1	25-31	1	0	3	3	4	4	1	1	4	5	4	3	3	2	2	3	3	4	5	5	4	4	2	1	1
0	39-45	1	0	4	3	4	4	1	1	2	3	4	3	3	3	2	4	4	4	5	3	4	3	4	4	4
0	39-45	1	0	4	3	3	3	2	4	4	3	4	2	2	2	2	4	2	3	5	4	5	4	2	5	2
0	25-31	1	0	3	4	3	4	4	4	4	2	4	4	4	4	3	3	4	4	5	5	5	5	4	4	5
0	64-68	1	0	4	4	4	4	2	3	3	4	4	4	4	4	3	3	3	4	5	5	5	5	2	1	1
0	18-24	1	1	5	5	3	4	1	1	3	3	4	5	4	4	1	4	4	5	5	5	5	5	1	1	5
1	25-31	1	0	2	4	2	2	2	2	4	3	4	4	4	4	2	4	2	4	5	5	4	5	1	1	1
0	25-31	1	1	5	4	4	3	1	4	4	5	4	4	5	5	2	4	4	5	5	5	4	4	2	3	4
0	46-51	1	1	5	5	4	4	5	4	4	3	5	5	5	5	2	4	3	4	5	5	5	5	4	3	3
1	39-45	0	1	4	3	4	4	3	3	4	3	4	3	4	3	2	2	2	4	5	5	4	4	2	2	2
1	32-38	1	0	5	4	3	2	1	2	4	2	4	5	3	4	1	3	2	4	5	5	5	4	2	1	3
1	32-38	1	0	3	3	3	2	2	2	2	3	4	4	5	4	4	4	4	5	5	5	5	5	2	1	2
0	39-45	1	0	2	4	2	4	2	2	4	4	5	5	5	4	4	4	2	4	5	3	4	4	1	3	1
1	59-63	1	0	4	2	4	4	4	4	4	2	4	4	2	4	2	2	2	4	4	4	4	2	2	2	4
0	64-68	1	0	3	4	4	4	1	2	2	5	4	4	5	1	2	4	3	5	5	4	4	5	2	2	3
1	25-31	1	1	4	3	1	1	1	4	5	5	5	4	4	3	4	4	4	5	4	3	5	5	4	5	4
0	25-31	1	1	4	4	5	4	3	4	3	4	4	3	4	4	2	3	2	4	5	4	5	5	2	2	2
1	32-38	1	1	4	4	3	4	2	4	2	4	4	4	5	5	3	4	4	5	5	4	5	4	2	2	2
0	18-24	1	0	4	4	4	5	3	3	4	5	5	3	4	5	2	4	2	4	5	4	4	5	1	1	1
0	25-31	1	1	5	5	3	5	2	2	2	4	5	5	4	4	3	5	4	5	5	5	5	5	2	1	2
0	32-38	1	1	5	5	5	4	2	2	4	5	5	4	4	4	1	2	3	5	5	4	5	5	3	1	2
1	25-31	1	1	4	4	2	4	2	2	4	4	2	3	4	4	4	4	4	4	5	5	5	5	5	4	4
0	46-51	1	0	4	3	4	2	2	2	4	2	4	4	4	4	3	4	4	3	4	4	4	4	2	2	2
1	39-45	1	0	4	4	4	3	4	3	4	3	4	4	4	4	2	3	2	4	5	5	5	4	2	2	4
1	25-31	1	0	3	4	3	4	1	3	4	2	2	4	1	1	2	1	1	3	5	5	5	5	1	1	1
0	69 and above	1	0	1	4	2	4	1	1	2	2	1	1	1	1	1	4	1	1	5	5	5	5	1	5	5
1	25-31	1	0	4	5	4	3	2	2	3	4	2	2	4	4	4	4	4	4	5	4	5	4	3	2	3
0	69 and above	1	1	4	5	4	5	2	5	5	1	4	4	1	5	1	5	1	4	5	5	5	4	2	2	2
1	25-31	1	0	4	4	2	5	2	2	2	5	4	3	4	4	4	4	4	4	5	5	4	5	3	3	4
1	25-31	1	1	4	5	2	5	2	2	4	5	5	4	4	4	4	4	4	5	5	5	5	5	2	2	2
0	39-45	1	0	5	5	5	4	1	1	5	2	4	4	2	1	1	1	1	4	5	5	5	4	3	4	4
1	39-45	1	1	4	4	4	4	2	2	2	2	4	4	4	4	3	4	3	4	5	4	5	5	3	2	3
1	25-31	1	1	5	5	5	4	4	5	4	3	5	4	4	5	4	5	5	5	5	5	5	5	3	2	3
0	39-45	1	1	4	4	2	3	2	2	3	3	1	3	3	1	1	1	3	3	5	5	5	5	1	3	3
1	25-31	1	0	5	4	5	5	5	5	4	5	5	5	5	4	2	4	4	4	5	5	5	5	3	2	4
0	59-63	1	1	4	4	4	5	3	3	5	4	5	2	5	4	5	5	4	5	5	5	5	5	5	5	4
0	25-31	1	0	4	4	4	4	4	4	4	4	4	4	4	4	2	2	4	4	4	2	5	5	1	1	4
0	25-31	1	1	4	4	4	2	2	3	4	2	3	4	4	4	4	4	4	4	5	4	4	4	2	4	2
0	25-31	1	0	4	4	2	2	2	2	1	4	4	2	4	4	2	4	3	4	5	5	4	4	2	2	2
0	25-31	1	0	4	4	4	5	2	5	2	5	4	2	3	2	2	2	3	4	5	4	4	4	3	2	2
0	25-31	1	0	3	4	4	3	2	2	4	3	4	5	1	3	2	4	2	4	4	3	4	5	5	1	2
0	18-24	1	0	5	5	4	5	5	5	5	5	5	3	3	4	2	4	3	5	5	5	5	3	3	2	3
0	18-24	1	0	3	3	3	3	3	3	3	3	3	3	3	3	3	3	3	3	3	3	3	3	3	3	3
1	32-38	1	1	5	5	3	4	4	4	4	5	4	4	3	4	2	2	2	4	4	4	4	4	2	2	2
0	64-68	1	0	4	4	4	4	5	4	4	2	4	4	5	4	4	4	4	5	5	4	5	4	5	4	2
1	46-51	0	0	4	4	5	4	2	2	5	2	4	3	1	4	1	1	1	4	5	5	5	5	2	2	2
0	25-31	1	0	5	5	3	4	2	4	3	5	5	4	4	4	4	4	4	4	5	4	5	5	2	2	2
1	39-45	1	1	4	2	2	1	4	4	4	4	4	4	4	2	1	4	3	2	5	5	5	5	3	2	2
0	64-68	0	0	2	1	3	2	1	2	3	1	3	1	4	2	2	2	3	4	5	5	4	3	3	2	3
0	25-31	1	1	4	4	3	3	2	2	4	2	4	3	2	4	2	3	2	5	5	4	5	4	4	2	4
0	46-51	1	0	2	2	3	3	1	2	3	4	3	4	2	2	4	4	2	4	5	4	1	5	2	1	3
1	46-51	1	0	2	4	4	2	1	2	3	5	5	5	1	2	2	2	1	5	5	4	5	5	2	2	4
1	46-51	1	0	5	5	4	4	3	3	4	4	4	3	2	2	2	2	2	4	5	4	4	4	1	1	3
0	25-31	1	1	2	3	3	3	2	4	4	3	2	2	3	2	3	3	4	2	2	4	1	3	4	2	2
0	32-38	0	1	5	3	3	3	3	3	4	4	3	3	2	3	1	3	1	3	5	4	5	3	3	3	3
0	64-68	1	0	4	5	2	4	2	3	4	4	4	2	3	2	2	3	4	5	5	5	4	4	3	2	3
0	32-38	0	0	3	2	4	4	3	5	5	1	4	4	1	2	1	2	3	4	5	4	4	4	3	2	3
0	69 and above	1	1	4	5	4	4	3	4	4	4	4	4	5	3	1	1	1	4	5	5	5	5	1	2	2
1	39-45	1	0	2	3	2	3	1	2	2	2	4	4	2	2	1	1	1	2	5	5	4	4	2	3	1
0	39-45	1	0	4	5	5	5	2	2	5	2	3	3	1	4	1	2	1	2	5	4	5	4	2	1	2
0	18-24	1	0	4	3	4	4	3	4	2	5	5	4	4	4	3	4	4	5	5	5	5	5	2	1	3
0	25-31	1	1	5	5	5	2	1	1	4	4	5	5	1	1	1	1	4	1	5	5	4	5	2	2	3
1	39-45	1	1	4	4	4	5	2	3	3	4	4	4	1	4	2	1	3	4	5	4	4	4	3	2	2
1	39-45	1	0	5	5	4	4	4	5	4	5	5	1	2	2	1	1	2	4	5	5	5	4	3	2	2
1	69 and above	0	1	3	4	3	4	4	4	4	3	4	4	4	3	1	2	4	2	5	4	4	4	2	3	2
1	32-38	0	0	4	3	3	5	5	4	4	4	5	3	2	3	3	4	2	4	5	5	5	5	2	2	3
0	39-45	1	1	4	1	3	1	2	2	4	2	4	4	4	2	2	2	4	4	5	4	5	4	3	3	3
0	32-38	1	1	4	5	2	4	2	4	2	4	4	4	2	4	2	4	2	3	5	4	5	5	3	2	3
0	25-31	1	0	4	5	4	4	2	3	4	5	2	5	4	4	2	4	4	4	4	4	4	4	2	2	2
1	69 and above	0	0	3	3	4	4	5	5	5	3	4	4	4	3	1	3	4	4	5	4	4	4	2	2	3
1	64-68	1	1	3	4	2	2	2	2	4	4	4	5	2	2	2	3	2	2	5	4	4	5	2	1	2
0	69 and above	1	0	4	5	2	3	2	2	4	4	3	2	3	4	2	3	2	3	5	3	4	4	2	1	4
1	59-63	1	1	5	5	5	5	5	5	3	3	5	5	4	4	4	4	4	4	5	5	5	4	4	4	4
1	25-31	1	0	3	4	4	4	2	2	2	2	3	4	4	3	2	4	4	4	5	4	5	5	2	2	4
1	52-57	1	1	4	3	4	5	4	3	4	2	5	4	5	5	3	4	4	5	5	5	5	5	4	1	1
0	64-68	1	1	4	4	4	3	4	4	3	3	4	3	4	3	3	4	2	4	5	5	5	4	2	1	3
1	25-31	1	0	4	4	2	4	4	1	2	5	5	5	4	4	4	4	2	4	5	5	5	4	3	4	2
0	25-31	1	0	5	5	3	3	3	3	4	5	5	5	5	3	3	3	3	5	5	5	5	3	3	3	3
1	64-68	0	0	4	3	4	3	3	3	3	2	4	3	4	4	2	3	2	4	5	5	5	5	2	2	2
0	39-45	1	0	4	5	4	4	2	2	4	2	4	4	4	4	4	4	4	4	5	4	5	5	1	1	1
1	25-31	1	0	4	4	4	4	2	4	5	4	4	2	1	3	2	2	1	4	5	5	5	5	1	1	1
0	46-51	0	0	5	3	4	4	1	2	4	2	3	5	4	4	2	4	4	4	5	4	5	5	2	1	2
1	64-68	1	0	5	5	4	5	4	4	4	4	4	4	3	3	2	4	3	3	5	5	5	4	5	3	4
1	32-38	1	1	3	4	3	2	3	3	4	5	5	4	4	5	2	3	3	4	5	5	5	5	3	2	2
1	32-38	1	0	4	4	3	2	3	4	3	5	5	4	4	4	2	4	3	5	4	4	4	4	4	2	3
0	32-38	1	0	1	1	1	3	1	1	4	2	2	1	1	1	1	1	3	3	2	3	3	3	3	3	3
0	39-45	1	1	5	5	4	5	1	1	5	3	5	5	1	1	1	4	1	4	5	5	5	5	1	3	1
0	32-38	1	0	4	3	5	5	2	2	3	4	4	4	3	4	2	4	3	5	5	4	5	4	2	2	3
1	52-57	1	0	5	4	3	3	3	3	4	3	5	3	2	3	1	2	1	2	5	4	4	5	2	3	1
0	25-31	1	1	4	3	4	5	2	2	2	5	4	5	4	4	2	4	2	5	4	4	5	4	2	2	4
0	25-31	0	1	5	5	5	3	1	2	2	2	5	5	4	4	3	4	4	5	5	5	5	5	2	2	2
1	32-38	1	0	4	5	4	4	5	4	4	4	4	4	4	4	3	4	4	4	5	4	5	4	5	2	5
0	18-24	1	1	4	4	4	4	4	2	4	2	4	4	3	2	2	2	2	4	4	4	4	4	2	4	2
0	39-45	0	1	4	3	4	4	4	4	4	3	5	4	3	3	2	4	3	4	5	5	5	5	2	2	2
0	25-31	0	0	4	4	4	4	2	4	4	4	4	4	3	3	2	2	4	4	4	4	4	4	2	2	2
0	25-31	1	0	4	3	4	5	3	3	3	5	5	4	3	2	2	3	3	5	5	5	5	5	2	3	2
1	18-24	1	0	4	5	4	4	2	2	4	5	4	4	4	4	4	5	4	5	5	5	5	5	2	1	3
1	18-24	1	0	4	4	4	4	3	3	4	2	4	2	3	4	3	3	3	4	4	4	4	4	3	2	3
1	18-24	1	1	4	4	4	4	3	4	4	1	3	3	2	2	3	2	2	3	5	5	4	4	2	2	2
1	18-24	1	0	4	4	2	5	2	2	2	5	5	2	4	2	4	3	4	4	4	2	4	4	2	2	2
0	18-24	1	0	4	5	1	3	2	2	4	4	4	4	4	5	4	4	4	5	5	4	5	4	2	3	4
1	64-68	1	1	4	5	2	5	4	2	4	5	5	5	4	4	4	4	4	5	5	5	4	5	5	5	4
0	39-45	1	0	5	5	2	4	2	2	4	4	4	4	1	3	1	4	1	2	5	5	5	5	1	1	1
0	32-38	0	1	4	3	2	4	2	2	4	5	5	4	5	5	2	4	2	4	5	5	5	5	3	3	3
1	32-38	1	1	5	2	4	2	4	2	4	4	4	4	4	4	4	4	4	4	5	5	5	5	2	1	1
1	18-24	1	0	4	4	3	5	2	4	2	4	4	4	3	3	3	4	4	4	4	4	4	4	1	3	3
0	39-45	1	1	4	4	3	3	3	3	3	4	4	4	4	4	4	4	4	4	4	4	5	5	3	3	3
1	39-45	1	0	2	2	2	2	2	4	4	4	4	2	1	4	2	4	2	4	4	4	4	2	4	2	4
0	39-45	1	0	5	5	4	4	2	4	4	4	4	5	1	1	3	3	3	1	5	5	5	5	1	1	1
0	32-38	1	1	4	4	4	3	3	3	4	3	4	4	4	4	4	4	3	4	5	5	5	5	2	2	3
1	18-24	0	1	4	4	2	4	2	4	3	5	5	4	3	4	3	4	4	5	5	5	5	4	1	3	1
0	32-38	1	0	4	5	1	5	4	1	1	3	1	5	1	1	1	1	1	1	4	4	5	4	1	3	1
0	32-38	1	1	4	3	3	4	2	2	2	5	2	5	4	3	2	4	4	4	5	5	5	5	2	1	2
0	32-38	1	1	2	2	2	1	1	4	4	3	3	4	2	4	3	5	4	5	5	5	5	5	2	2	2
0	32-38	1	1	3	4	3	3	4	4	4	4	4	1	3	4	3	4	3	5	5	5	5	5	2	3	4
1	25-31	1	1	3	4	3	4	4	3	5	3	5	3	2	4	2	4	3	4	5	5	5	4	1	2	2
0	39-45	1	1	3	3	2	3	3	2	4	3	2	4	2	2	2	2	2	2	4	4	4	4	3	4	3
0	32-38	1	0	4	4	3	4	3	4	4	4	3	1	4	4	4	4	2	4	4	4	4	4	3	2	2
0	39-45	1	1	4	4	4	4	2	3	4	1	4	4	4	3	2	4	4	4	5	5	4	4	2	2	2
0	39-45	1	0	4	5	4	2	3	2	3	4	4	4	4	3	2	4	3	5	5	5	5	5	3	1	2
1	46-51	1	0	4	4	5	4	5	3	3	5	5	5	3	4	2	4	3	4	5	5	5	5	2	2	2
1	46-51	1	0	5	5	4	3	3	4	4	5	4	4	2	2	2	3	2	2	5	5	5	5	2	2	3
0	39-45	1	0	1	5	2	4	1	3	5	2	1	4	1	1	1	1	1	1	5	5	4	5	1	1	1
1	39-45	1	1	4	4	3	3	2	2	4	4	4	4	2	3	2	4	2	4	5	5	5	5	2	3	3
0	32-38	1	0	4	5	4	5	3	4	4	5	5	4	4	4	4	4	4	4	5	5	5	5	2	2	2
0	69 and above	1	0	5	4	4	4	4	5	4	4	4	1	4	4	1	4	4	4	5	5	5	5	1	1	1
0	52-57	1	0	4	5	5	4	2	4	3	3	4	2	4	4	2	4	4	4	5	5	5	5	1	2	3
0	25-31	0	0	5	3	4	4	2	3	5	5	5	2	2	2	2	5	4	4	4	5	4	4	1	1	4
0	25-31	1	1	3	4	4	4	2	1	4	4	4	3	3	2	4	4	4	4	5	5	5	5	4	1	2
1	25-31	1	1	5	5	4	4	2	2	2	4	4	3	5	4	4	5	4	4	5	5	5	5	1	2	2
1	46-51	1	0	4	4	4	3	4	2	4	4	4	2	3	5	2	4	3	4	5	4	4	4	3	3	4
0	59-63	1	0	3	2	4	4	2	2	4	1	4	2	2	2	1	1	3	4	5	5	5	4	5	1	5
0	25-31	1	1	4	3	4	4	5	5	3	4	5	4	4	4	2	2	4	4	4	4	4	4	3	2	2
0	25-31	1	1	4	4	5	5	3	2	4	5	5	3	2	4	1	2	3	5	5	5	5	5	2	2	2
0	69 and above	1	1	3	3	4	3	2	4	5	4	4	4	4	4	3	3	3	4	5	5	5	4	4	3	4
1	39-45	1	0	4	4	4	2	2	3	4	2	2	2	2	4	2	2	2	4	4	4	4	4	4	4	4
0	39-45	1	1	3	2	2	5	4	2	4	5	5	2	5	5	4	4	5	5	5	5	5	5	2	3	2
1	25-31	1	1	4	5	4	4	4	4	3	2	4	4	2	2	3	3	1	4	5	5	5	4	4	3	3
1	25-31	1	0	4	4	4	4	4	4	3	2	4	3	3	4	2	4	3	5	5	5	5	5	3	3	3
0	39-45	1	0	4	2	4	4	3	4	3	4	4	4	3	2	1	2	2	4	5	4	4	4	3	2	3
0	25-31	0	0	5	3	3	4	3	4	1	2	4	1	2	2	1	3	1	4	5	5	4	3	2	2	4
0	59-63	1	0	5	5	4	5	3	4	4	4	4	5	4	3	1	3	3	4	5	5	5	3	4	4	3
1	39-45	1	1	5	5	5	4	1	4	3	5	5	5	3	4	2	4	4	4	5	5	5	5	1	1	1
1	39-45	1	0	4	4	3	4	3	4	4	5	4	4	4	2	3	3	3	5	5	5	5	5	4	3	4
0	39-45	0	0	4	4	2	4	2	4	4	4	4	4	4	4	4	4	4	4	4	4	4	4	3	3	3
0	64-68	1	0	3	3	2	4	4	3	4	4	4	2	4	4	3	2	2	4	5	5	4	4	3	3	3
1	52-57	1	0	4	5	4	4	2	4	4	5	4	5	2	4	1	4	2	4	4	4	4	4	3	3	3
0	46-51	1	1	5	5	5	2	2	2	1	5	5	5	5	5	5	5	5	5	5	5	5	5	5	5	5
1	39-45	1	1	4	3	1	1	1	2	2	4	4	4	3	3	2	3	3	3	5	4	5	4	3	1	1
0	32-38	1	0	4	4	4	4	4	4	4	4	4	4	2	2	2	4	2	4	4	4	4	4	3	3	3
0	59-63	1	1	4	4	4	4	3	3	4	5	5	3	5	2	4	3	3	5	5	5	5	5	5	2	2
0	69 and above	1	0	4	4	3	4	3	5	2	4	4	4	2	2	2	3	2	3	5	4	4	4	4	2	4
0	69 and above	1	0	4	4	3	4	3	4	4	1	4	2	4	4	4	3	4	4	5	4	3	4	4	2	2
0	59-63	1	0	4	4	4	4	4	4	4	4	4	4	2	2	2	2	2	2	4	4	4	4	4	4	4
0	46-51	1	1	3	3	2	4	1	1	3	5	2	5	4	5	1	1	1	1	5	5	4	4	4	1	5
1	39-45	1	0	4	5	4	4	3	3	4	4	3	4	3	2	3	4	2	4	5	4	4	5	1	1	1
0	59-63	1	0	4	4	4	4	3	3	4	2	4	3	4	4	4	4	4	4	4	4	4	4	2	4	4
1	39-45	1	1	5	4	3	4	2	2	4	2	3	4	4	5	3	4	4	5	5	4	4	4	2	2	2
1	59-63	1	0	4	4	4	4	4	4	2	3	4	3	2	3	4	4	2	4	4	4	2	3	3	2	3
0	52-57	1	0	4	5	4	4	4	4	5	4	4	4	2	4	3	3	2	4	5	4	5	5	3	2	3
0	18-24	1	1	3	5	4	5	3	1	5	3	5	1	5	1	3	1	3	5	5	5	5	3	5	4	5
0	39-45	1	0	4	4	4	4	2	4	4	2	4	4	2	4	2	4	2	4	4	4	4	4	2	2	2
0	25-31	1	0	5	4	4	4	2	4	2	2	4	4	5	5	5	4	4	4	5	4	5	4	5	2	2
